# Supplementary material for: Machine Learning Approaches to Early Detection of Parkinson’s Disease Using Speech Analysis Technique
Source: Neurol Int. 2026 May 10;18(5):88. doi: 10.3390/neurolint18050088 (PMC13209858; doi:10.3390/neurolint18050088)
Supplement: Supplementary file 1 [file neurolint-18-00088-s001.zip]

Archive with 1 entries (1 files):
- neurolint-4261418-supplementary.pdf
